# Supplementary material for: Author Correction: An online atlas of human plasma metabolite signatures of gut microbiome composition
Source: Nat Commun. 2023 May 23;14:2971. doi: 10.1038/s41467-023-38607-1 (PMC10205746; doi:10.1038/s41467-023-38607-1)
Supplement: Supplementary file 5 — Incorrect Supplementary Data 5 [file 41467_2023_38607_MOESM5_ESM.xlsx]

## Sheet: ST5. Variance explained
Supplementary Data 5. Variance explained of plasma metabolite levels by variation in the gut microbiota
Nested 10-fold cross-validated ridge regression models were applied to estimate the explained variance in 1,321 metabolites by gut microbiota species.
Shown are the 1,179 metabolites for which the variance was partly explained by variation in the gut microbiota.
Column "r2" is the variance explained calculated on the test set.
Column "MSE (train)" is the training mean squared error.
Column "MSE (test)" is the test mean squared error.
Each species name is followed by an internal species identifier (MGS).
Specific considerations: * and ** denotes metabolites annotated without an internal standard.
Metabolite	r2	MSE (train)	MSE (test)	n
X - 11850	0.58	0.38	0.31	8583
X - 12261	0.56	0.18	0.14	8583
X - 11843	0.55	0.37	0.3	8583
X - 12013	0.53	0.31	0.25	8583
X - 12816	0.49	0.11	0.09	8583
p-cresol sulfate	0.46	0.06	0.05	8583
isoursodeoxycholate	0.45	0.21	0.18	8583
X - 16124	0.45	1.42	1.21	8583
quinate	0.45	0.12	0.09	8582
levulinate (4-oxovalerate)	0.44	0.08	0.06	3811
X - 23662	0.44	0.26	0.22	8583
X - 21442	0.42	0.26	0.22	8583
p-cresol glucuronide*	0.42	0.2	0.18	8583
phenylacetylglutamine	0.42	0.04	0.04	8583
1H-indole-7-acetic acid	0.4	0.08	0.07	3811
X - 24811	0.39	0.13	0.1	8583
3-phenylpropionate (hydrocinnamate)	0.39	0.12	0.1	8583
X - 12851	0.38	0.4	0.34	8583
X - 18935	0.38	0.12	0.1	3811
X - 23639	0.38	0.03	0.02	8583
trigonelline (N'-methylnicotinate)	0.38	0.12	0.1	8583
phenol sulfate	0.37	0.1	0.09	8583
X - 24531	0.37	0.11	0.1	3811
phenylacetate	0.36	0.11	0.1	8583
phenylacetylglutamate	0.36	0.11	0.1	8583
X - 17354	0.36	0.24	0.21	8583
ursocholate	0.36	0.05	0.05	3811
deoxycholic acid 12-sulfate*	0.36	0.2	0.17	8583
cinnamoylglycine	0.36	0.15	0.14	8583
X - 12216	0.36	0.11	0.1	8583
deoxycholate	0.36	0.12	0.1	8583
ursodeoxycholate	0.36	0.27	0.24	8583
branched chain 14:0 dicarboxylic acid**	0.35	0.1	0.09	8583
5alpha-androstan-3beta,17alpha-diol disulfate	0.35	0.22	0.2	8583
glycoursodeoxycholic acid sulfate (1)	0.35	0.25	0.25	8583
beta-cryptoxanthin	0.35	0.14	0.12	8583
5-hydroxyhexanoate	0.34	0.08	0.07	8583
X - 11315	0.34	0.04	0.03	8583
X - 22520	0.34	0.17	0.14	3811
X - 23655	0.33	0.22	0.18	8583
chenodeoxycholic acid sulfate (1)	0.33	0.16	0.13	3811
X - 12544	0.33	0.89	0.77	8583
5-acetylamino-6-amino-3-methyluracil	0.32	0.1	0.09	8582
1-methylxanthine	0.32	0.1	0.09	8583
hyocholate	0.32	0.17	0.15	8583
3-hydroxypyridine sulfate	0.32	0.2	0.17	8583
N-acetyl-cadaverine	0.32	0.13	0.11	3811
1,3-dimethylurate	0.32	0.09	0.08	8583
carotene diol (1)	0.31	0.04	0.04	8583
X - 17612	0.31	0.14	0.12	4772
carotene diol (2)	0.31	0.05	0.04	8583
glycoursodeoxycholate	0.31	0.26	0.23	8583
X - 22509	0.31	0.26	0.24	8583
X - 24410	0.31	0.15	0.13	3811
X - 26119	0.31	0.08	0.06	1891
X - 23997	0.31	0.11	0.1	8583
X - 13844	0.31	0.19	0.16	8583
cholate	0.31	0.53	0.46	8583
1-methylurate	0.31	0.11	0.09	8583
cholic acid glucuronide	0.31	0.21	0.19	8583
indolepropionate	0.3	0.12	0.11	8583
X - 21821	0.3	0.13	0.12	8583
4-ethylcatechol sulfate	0.3	0.17	0.15	8583
2-furoylcarnitine	0.3	0.3	0.27	3811
hippurate	0.3	0.1	0.09	8583
X - 12126	0.29	0.16	0.14	8583
3-ethylcatechol sulfate (1)	0.29	0.16	0.14	8583
X - 21752	0.29	0.37	0.35	8583
2-piperidinone	0.29	0.28	0.24	8583
X - 12306	0.29	0.19	0.17	8583
indoleacetate	0.29	0.06	0.05	8583
3-methyl catechol sulfate (1)	0.29	0.2	0.17	8583
imidazole propionate	0.28	0.09	0.09	8583
X - 12283	0.28	0.12	0.11	8583
X - 12543	0.28	0.23	0.19	3811
N-carbamoylalanine	0.28	0.07	0.06	4772
indoleacetoylcarnitine*	0.28	0.13	0.11	5702
X - 13729	0.28	0.08	0.08	8583
X - 21733	0.28	0.11	0.1	8583
deoxycholic acid 3-sulfate	0.28	0.1	0.08	3811
X - 22834	0.28	0.16	0.14	8583
catechol sulfate	0.28	0.08	0.07	8583
androstenediol (3beta,17beta) disulfate (1)	0.28	0.15	0.13	8583
3-(3-hydroxyphenyl)propionate	0.27	0.38	0.34	8583
1-(1-enyl-palmitoyl)-2-oleoyl-GPC (P-16:0/18:1)*	0.27	0.02	0.02	8583
lithocholate sulfate (1)	0.27	0.16	0.14	8583
1,5-anhydroglucitol (1,5-AG)	0.27	0.03	0.02	8583
indole-3-carboxylate	0.27	0.04	0.04	8583
X - 17351	0.27	0.13	0.12	8583
4-vinylcatechol sulfate	0.27	0.32	0.27	8583
6-hydroxyindole sulfate	0.27	0.06	0.05	8583
X - 21286	0.26	0.07	0.06	8583
citramalate	0.26	0.06	0.05	8583
2,3-dihydroxypyridine	0.26	0.17	0.15	8583
glycodeoxycholate 3-sulfate	0.26	0.18	0.16	8583
N-methylhydroxyproline**	0.26	0.34	0.31	4772
phenol glucuronide	0.26	0.22	0.21	8583
ethyl beta-glucopyranoside	0.26	0.37	0.32	8583
chenodeoxycholate	0.26	0.23	0.21	8583
alpha-hydroxyisovalerate	0.26	0.07	0.07	8583
X - 26062	0.26	0.91	0.79	8583
11beta-hydroxyetiocholanolone glucuronide*	0.26	0.09	0.08	8583
hydroxy-CMPF*	0.26	0.12	0.1	8583
oxalate (ethanedioate)	0.26	0.02	0.02	8583
phenylacetylcarnitine	0.25	0.13	0.12	8583
3-hydroxyhippurate	0.25	0.3	0.26	8583
5alpha-androstan-3beta,17beta-diol disulfate	0.25	0.19	0.17	8583
X - 15728	0.25	0.25	0.25	8583
metabolonic lactone sulfate	0.25	0.11	0.1	8583
3-indoxyl sulfate	0.25	0.05	0.05	8583
ethyl alpha-glucopyranoside	0.25	0.59	0.51	8583
pentose acid*	0.25	0.15	0.13	8582
1-(1-enyl-palmitoyl)-2-linoleoyl-GPC (P-16:0/18:2)*	0.25	0.02	0.02	8583
taurolithocholate 3-sulfate	0.25	0.15	0.13	8583
1-palmitoyl-2-palmitoleoyl-GPC (16:0/16:1)*	0.25	0.04	0.04	8583
X - 12456	0.24	0.19	0.16	8583
X - 24352	0.24	0.2	0.17	8583
17alpha-hydroxypregnanolone glucuronide	0.24	0.14	0.13	3811
ethyl glucuronide	0.24	0.43	0.42	8583
4-methylcatechol sulfate	0.24	0.16	0.14	8583
4-acetylcatechol sulfate (1)	0.24	0.2	0.18	8583
X - 21661	0.24	0.3	0.24	3811
theophylline	0.24	0.09	0.08	8583
tartronate (hydroxymalonate)	0.24	0.04	0.04	8583
propionylcarnitine (C3)	0.24	0.02	0.02	8583
glycolithocholate sulfate*	0.24	0.12	0.11	8583
sphingomyelin (d18:2/24:2)*	0.24	0.02	0.02	8583
glycodeoxycholate	0.24	0.26	0.23	8583
X - 24411	0.24	0.14	0.12	4772
paraxanthine	0.24	0.11	0.1	8583
citraconate/glutaconate	0.23	0.28	0.24	8582
glycerate	0.23	0.02	0.02	8582
diacylglycerol (16:1/18:2 [2], 16:0/18:3 [1])*	0.23	0.12	0.1	3811
methyl glucopyranoside (alpha + beta)	0.23	0.23	0.21	8583
ergothioneine	0.23	0.1	0.09	8583
sphingomyelin (d18:2/23:0, d18:1/23:1, d17:1/24:1)*	0.23	0.02	0.01	8583
2-hydroxy-3-methylvalerate	0.23	0.08	0.07	8583
X - 23587	0.23	0.17	0.15	8583
X - 22162	0.23	0.02	0.02	8583
X - 24473	0.23	0.24	0.22	8583
pyridoxal	0.23	0.05	0.04	3811
sphingomyelin (d17:1/14:0, d16:1/15:0)*	0.23	0.03	0.03	8583
perfluorooctanesulfonate (PFOS)	0.23	0.09	0.08	8583
gamma-glutamylisoleucine*	0.23	0.02	0.02	8583
X - 15461	0.23	0.02	0.02	8583
taurodeoxycholate	0.23	0.31	0.28	8583
taurochenodeoxycholic acid 3-sulfate	0.23	0.22	0.2	8583
deoxycholic acid glucuronide	0.23	0.19	0.17	8583
7-alpha-hydroxy-3-oxo-4-cholestenoate (7-Hoca)	0.22	0.02	0.02	8583
dihydroferulate	0.22	0.26	0.23	8583
X - 24475	0.22	0.21	0.2	8583
X - 11378	0.22	0.09	0.08	4772
4-hydroxycoumarin	0.22	0.07	0.07	8583
phytanate	0.22	0.08	0.07	3811
X - 17438	0.22	0.21	0.19	8583
4-methylguaiacol sulfate	0.22	0.29	0.28	8583
1,7-dimethylurate	0.22	0.08	0.08	8583
X - 25983	0.22	0.04	0.04	3811
X - 12411	0.22	0.09	0.08	8583
indoleacetylglutamine	0.22	0.14	0.13	8583
sphingomyelin (d18:2/23:1)*	0.22	0.02	0.02	8583
X - 25503	0.22	0.2	0.18	8583
oleoyl-oleoyl-glycerol (18:1/18:1) [2]*	0.22	0.1	0.09	3811
3,5-dichloro-2,6-dihydroxybenzoic acid	0.22	0.05	0.04	8582
2-hydroxydecanoate	0.22	0.05	0.04	8583
1-palmitoyl-2-oleoyl-GPC (16:0/18:1)	0.22	0	0	8583
nicotinamide riboside	0.22	0.11	0.1	8583
3-hydroxyhippurate sulfate	0.22	0.34	0.29	8583
hydroxycotinine	0.22	0.15	0.13	8583
X - 24812	0.22	0.07	0.07	8583
N-acetylglycine	0.22	0.09	0.08	8583
linoleoyl-arachidonoyl-glycerol (18:2/20:4) [1]*	0.22	0.13	0.12	3811
N,N-dimethylalanine	0.22	0.1	0.1	8583
sphingomyelin (d17:1/16:0, d18:1/15:0, d16:1/17:0)*	0.22	0.01	0.01	8583
X - 24337	0.22	0.05	0.05	8583
X - 17325	0.22	0.3	0.27	8583
leucine	0.22	0.01	0.01	8583
3-hydroxypyridine glucuronide	0.22	0.37	0.32	8583
5alpha-androstan-3alpha,17beta-diol disulfate	0.22	0.29	0.25	8583
sphingomyelin (d18:2/21:0, d16:2/23:0)*	0.22	0.02	0.02	8583
3-acetylphenol sulfate	0.22	0.22	0.2	8583
carotene diol (3)	0.22	0.09	0.08	8583
X - 21740	0.22	0.06	0.06	8583
dihydrocaffeate sulfate (2)	0.22	0.35	0.31	8582
glutarate (C5-DC)	0.21	0.11	0.1	8582
isoleucine	0.21	0.01	0.01	8583
X - 24795	0.21	0.29	0.27	8583
X - 16935	0.21	0.15	0.14	8583
tyramine O-sulfate	0.21	0.29	0.25	8583
2,3-dihydroxyisovalerate	0.21	0.65	0.55	8582
lithocholic acid sulfate (2)	0.21	0.24	0.22	8583
N2,N5-diacetylornithine	0.21	0.09	0.08	8583
metformin	0.21	0.04	0.03	8583
stachydrine	0.21	0.22	0.19	8583
sphingomyelin (d18:1/17:0, d17:1/18:0, d19:1/16:0)	0.21	0.01	0.01	8583
taurodeoxycholic acid 3-sulfate	0.21	0.21	0.19	8583
1-palmitoleoyl-GPC (16:1)*	0.21	0.03	0.02	8583
X - 21736	0.21	0.1	0.09	8583
X - 24556	0.21	0.07	0.06	3811
sphingomyelin (d18:1/20:1, d18:2/20:0)*	0.21	0.01	0.01	8583
indolin-2-one	0.21	0.09	0.08	8583
X - 25524	0.21	0.16	0.17	3811
1-(1-enyl-palmitoyl)-2-palmitoleoyl-GPC (P-16:0/16:1)*	0.21	0.02	0.02	8583
hydroxypalmitoyl sphingomyelin (d18:1/16:0(OH))**	0.21	0.01	0.01	8583
3-hydroxystachydrine*	0.21	0.57	0.5	8583
o-cresol sulfate	0.21	0.33	0.32	8583
X - 12015	0.21	0.12	0.12	3811
7-methylxanthine	0.21	0.13	0.12	8583
X - 17367	0.21	0.3	0.26	8583
X - 12111	0.21	0.27	0.24	8583
sphingomyelin (d18:2/18:1)*	0.21	0.01	0.01	8583
N-(2-furoyl)glycine	0.21	0.43	0.38	8583
4-hydroxyhippurate	0.21	0.13	0.11	8583
L-urobilin	0.21	0.24	0.21	8583
N-lactoyl isoleucine	0.21	0.09	0.08	8583
sphingomyelin (d17:2/16:0, d18:2/15:0)*	0.21	0.02	0.02	8583
X - 21829	0.21	0.08	0.07	4772
2-aminoheptanoate	0.21	0.05	0.04	8583
adenosine 3',5'-cyclic monophosphate (cAMP)	0.21	0.02	0.02	3811
1-(1-enyl-stearoyl)-2-oleoyl-GPE (P-18:0/18:1)	0.2	0.02	0.02	8583
2,4-di-tert-butylphenol	0.2	0.02	0.02	3811
4-hydroxyphenylacetate	0.2	0.13	0.12	8583
branched-chain, straight-chain, or cyclopropyl 10:1 fatty acid (1)*	0.2	0.1	0.09	8583
S-methylmethionine	0.2	0.28	0.26	8583
3-(3-hydroxyphenyl)propionate sulfate	0.2	0.3	0.26	8583
glyco-beta-muricholate**	0.2	0.26	0.24	8583
3-hydroxy-2-methylpyridine sulfate	0.2	0.45	0.42	8583
formiminoglutamate	0.2	0.06	0.06	8583
X - 21467	0.2	0.07	0.07	8583
methyl indole-3-acetate	0.2	0.12	0.11	8583
1-(1-enyl-stearoyl)-2-arachidonoyl-GPE (P-18:0/20:4)*	0.2	0.02	0.02	8583
3-hydroxycotinine glucuronide	0.2	0.12	0.11	8583
glutamate	0.2	0.04	0.04	8583
sphingomyelin (d18:1/22:2, d18:2/22:1, d16:1/24:2)*	0.2	0.02	0.01	8583
palmitoleate (16:1n7)	0.2	0.09	0.08	8583
X - 24757	0.2	0.28	0.24	8583
cotinine N-oxide	0.2	0.1	0.1	8583
X - 24241	0.2	0.05	0.04	3811
X - 24334	0.2	0.07	0.06	3811
X - 24953	0.2	0.09	0.08	3811
N-methylproline	0.2	0.38	0.34	8583
androstenediol (3beta,17beta) monosulfate (2)	0.2	0.1	0.1	8583
X - 12822	0.2	0.07	0.06	8583
2-hydroxybutyrate/2-hydroxyisobutyrate	0.2	0.04	0.03	8582
guaiacol sulfate	0.2	0.11	0.1	8583
(R)-3-hydroxybutyrylcarnitine	0.2	0.19	0.17	8583
4-hydroxyglutamate	0.2	0.14	0.13	8583
X - 25420	0.2	0.09	0.08	8583
X - 11308	0.2	0.05	0.05	8583
N-lactoyl histidine	0.2	0.09	0.08	3811
5alpha-androstan-3alpha,17beta-diol monosulfate (2)	0.2	0.36	0.33	8583
heneicosapentaenoate (21:5n3)	0.19	0.22	0.2	8583
N-lactoyl valine	0.19	0.05	0.05	8583
X - 24344	0.19	0.22	0.2	8583
2-acetamidophenol sulfate	0.19	0.26	0.25	8583
X - 11858	0.19	0.81	0.69	8583
X - 23782	0.19	0.06	0.06	8583
pregnenetriol disulfate*	0.19	0.1	0.09	8583
2-hydroxyglutarate	0.19	0.03	0.02	8583
resveratrol disulfate (1)*	0.19	0.11	0.1	8583
X - 11849	0.19	0.55	0.5	8583
X - 11847	0.19	0.63	0.6	5702
palmitoloelycholine	0.19	0.17	0.16	2881
urea	0.19	0.02	0.02	8583
3-hydroxyoleate*	0.19	0.1	0.09	3811
3-methylxanthine	0.19	0.11	0.11	8583
4-hydroxyphenylacetylglutamine	0.19	0.09	0.09	8583
vanillactate	0.19	0.05	0.06	8583
2-aminophenol sulfate	0.19	0.19	0.18	8583
dihydroferulic acid sulfate	0.19	0.22	0.19	8583
X - 11795	0.19	0.06	0.06	8583
S-methylcysteine sulfoxide	0.19	0.12	0.11	8583
sphingomyelin (d18:1/14:0, d16:1/16:0)*	0.19	0.01	0.01	8583
argininate*	0.19	0.07	0.07	8583
2-ethylphenylsulfate	0.19	0.21	0.19	8583
campesterol	0.19	0.15	0.14	8583
X - 21285	0.19	0.13	0.12	8583
alpha-ketobutyrate	0.19	0.03	0.03	8582
X - 19299	0.19	0.34	0.34	3811
3-methyl-2-oxovalerate	0.19	0.02	0.01	8583
1-lignoceroyl-GPC (24:0)	0.19	0.03	0.02	8583
2S,3R-dihydroxybutyrate	0.19	0.06	0.05	8582
N-lactoyl phenylalanine	0.19	0.05	0.04	8583
sphingomyelin (d18:1/22:1, d18:2/22:0, d16:1/24:1)*	0.19	0.01	0.01	8583
X - 18901	0.19	0.42	0.38	8583
X - 21842	0.19	0.2	0.19	8583
3-methoxytyrosine	0.19	0.04	0.04	8583
methylnaphthyl sulfate (2)*	0.19	0.33	0.29	8583
phenyllactate (PLA)	0.19	0.03	0.03	8582
3-carboxy-4-methyl-5-pentyl-2-furanpropionate (3-CMPFP)**	0.19	0.04	0.04	8583
taurocholenate sulfate*	0.19	0.08	0.08	8583
5alpha-androstan-3beta,17beta-diol monosulfate (2)	0.19	0.15	0.13	8583
pregnenediol disulfate (C21H34O8S2)*	0.19	0.12	0.11	8583
palmitoyl sphingomyelin (d18:1/16:0)	0.19	0	0	8583
gamma-glutamylvaline	0.19	0.01	0.01	8583
3b-hydroxy-5-cholenoic acid	0.19	0.08	0.07	8583
suberoylcarnitine (C8-DC)	0.19	0.11	0.11	3811
valine	0.19	0.01	0.01	8583
urate	0.19	0.01	0.01	8583
resveratrol disulfate (2)*	0.19	0.07	0.07	8583
Urolithin B glucuronide	0.19	0.08	0.09	3811
sphingomyelin (d18:1/19:0, d19:1/18:0)*	0.19	0.02	0.02	8583
N-acetylcarnosine	0.18	0.07	0.06	8583
palmitoyl-linoleoyl-glycerol (16:0/18:2) [2]*	0.18	0.13	0.11	3811
1-(1-enyl-palmitoyl)-2-arachidonoyl-GPE (P-16:0/20:4)*	0.18	0.02	0.02	8583
threonate	0.18	0.02	0.02	8582
myristoleate (14:1n5)	0.18	0.08	0.07	8583
guanidinosuccinate	0.18	0.11	0.11	4772
2-aminobutyrate	0.18	0.02	0.02	8583
5-acetylamino-6-formylamino-3-methyluracil	0.18	0.27	0.25	8582
X - 12026	0.18	0.02	0.02	8583
creatinine	0.18	0	0	8583
1-palmitoyl-2-docosahexaenoyl-GPC (16:0/22:6)	0.18	0.01	0.01	8583
pantothenate	0.18	0.03	0.03	8583
X - 11381	0.18	0.03	0.03	8583
1-(1-enyl-palmitoyl)-2-palmitoyl-GPC (P-16:0/16:0)*	0.18	0.01	0.01	8583
X - 12689	0.18	0.05	0.05	6692
X - 25419	0.18	0.17	0.16	8583
3-bromo-5-chloro-2,6-dihydroxybenzoic acid*	0.18	0.07	0.06	8583
oleoyl-arachidonoyl-glycerol (18:1/20:4) [1]*	0.18	0.09	0.08	3811
glycosyl ceramide (d18:1/23:1, d17:1/24:1)*	0.18	0.11	0.09	3811
sphingomyelin (d18:1/21:0, d17:1/22:0, d16:1/23:0)*	0.18	0.02	0.02	8583
X - 21383	0.18	0.08	0.07	8583
beta-sitosterol	0.18	0.13	0.12	8583
perfluorooctanoate (PFOA)	0.18	0.07	0.06	8583
1-oleoyl-2-docosahexaenoyl-GPC (18:1/22:6)*	0.18	0.01	0.01	8583
4-methoxyphenol sulfate	0.18	0.2	0.18	8583
cortolone glucuronide (1)	0.18	0.03	0.03	8583
X - 21310	0.18	0.03	0.03	8583
3-carboxy-4-methyl-5-propyl-2-furanpropanoate (CMPF)	0.18	0.14	0.13	8583
1-palmitoyl-2-oleoyl-GPE (16:0/18:1)	0.18	0.06	0.05	8583
tetrahydrocortisol glucuronide	0.18	0.04	0.04	8583
sphingomyelin (d18:1/20:2, d18:2/20:1, d16:1/22:2)*	0.18	0.02	0.02	8583
2-naphthol sulfate	0.18	0.28	0.26	8583
4-hydroxychlorothalonil	0.18	0.06	0.06	8583
N-lactoyl leucine	0.18	0.06	0.06	8583
benzoylcarnitine*	0.18	0.14	0.13	5702
X - 25523	0.18	0.26	0.25	8583
4-vinylphenol sulfate	0.18	0.24	0.22	8583
1-(1-enyl-palmitoyl)-2-oleoyl-GPE (P-16:0/18:1)*	0.18	0.02	0.02	8583
X - 24518	0.18	0.1	0.1	3811
tricosanoyl sphingomyelin (d18:1/23:0)*	0.18	0.01	0.01	8583
carnitine of C10H14O2 (5)*	0.18	0.12	0.11	4772
cotinine	0.18	2.25	2.28	8583
cholesterol sulfate	0.18	0.02	0.02	5702
mannose	0.18	0.02	0.01	8582
X - 17654	0.18	0.05	0.05	8583
gamma-glutamylglutamate	0.18	0.03	0.03	8583
1-(1-enyl-stearoyl)-2-linoleoyl-GPE (P-18:0/18:2)*	0.18	0.02	0.02	8583
androstenediol (3beta,17beta) disulfate (2)	0.18	0.06	0.05	8583
glycyrrhetinate	0.18	0.27	0.25	8583
X - 25371	0.18	0.03	0.02	8583
glycochenodeoxycholate 3-sulfate	0.18	0.16	0.15	8583
X - 25271	0.18	0.51	0.49	8583
eicosapentaenoylcholine	0.18	0.2	0.18	3811
1-oleoyl-GPC (18:1)	0.18	0.01	0.01	8583
1-oleoyl-GPG (18:1)*	0.18	0.08	0.07	3811
X - 11880	0.18	0.07	0.07	8583
(12 or 13)-methylmyristate (a15:0 or i15:0)	0.18	0.1	0.1	3811
tryptophan betaine	0.18	0.31	0.28	8583
16-hydroxypalmitate	0.18	0.03	0.03	8583
(2,4 or 2,5)-dimethylphenol sulfate	0.18	0.48	0.43	8583
X - 11372	0.18	0.07	0.06	8583
epiandrosterone sulfate	0.18	0.1	0.09	8583
gamma-glutamylleucine	0.18	0.02	0.02	8583
X - 24949	0.18	0.12	0.11	8583
glucose	0.18	0.01	0	8582
X - 25810	0.18	0.07	0.07	8583
X - 17301	0.17	0.27	0.23	6692
glutamine_degradant*	0.17	0.08	0.08	8583
sphingomyelin (d18:2/24:1, d18:1/24:2)*	0.17	0.01	0.01	8583
alpha-CMBHC glucuronide	0.17	0.15	0.14	4772
X - 24736	0.17	0.12	0.12	8583
1-(1-enyl-palmitoyl)-2-linoleoyl-GPE (P-16:0/18:2)*	0.17	0.03	0.03	8583
X - 12096	0.17	0.12	0.11	4772
tigloylglycine	0.17	0.16	0.15	8583
omeprazole	0.17	0.03	0.03	8583
3-hydroxy-2-ethylpropionate	0.17	0.02	0.02	8583
xanthurenate	0.17	0.07	0.06	8583
heptenedioate (C7:1-DC)*	0.17	0.04	0.04	8582
N-acetyltaurine	0.17	0.03	0.03	8583
4-methyl-2-oxopentanoate	0.17	0.02	0.01	8583
glycocholenate sulfate*	0.17	0.04	0.04	8583
N-delta-acetylornithine	0.17	0.11	0.1	8583
androstenediol (3beta,17beta) monosulfate (1)	0.17	0.11	0.1	8583
1,3,7-trimethylurate	0.17	0.21	0.19	8583
levulinoylcarnitine	0.17	0.15	0.14	8583
2,3-dihydroxy-5-methylthio-4-pentenoate (DMTPA)*	0.17	0.01	0.01	8583
kynurenate	0.17	0.03	0.03	8583
sucrose	0.17	0.27	0.25	3811
sphingomyelin (d18:2/14:0, d18:1/14:1)*	0.17	0.03	0.03	8583
caprate (10:0)	0.17	0.06	0.05	8583
alpha-hydroxycaproate	0.17	0.12	0.12	3811
androstenediol (3alpha, 17alpha) monosulfate (3)	0.17	0.1	0.09	8583
4-hydroxyphenylacetoylcarnitine	0.17	0.1	0.09	8583
X - 17676	0.17	0.05	0.05	8583
proline	0.17	0.01	0.01	8583
5-hydroxyindole sulfate	0.17	0.12	0.11	8583
pregnenetriol sulfate*	0.17	0.06	0.06	8583
X - 21470	0.17	0.15	0.14	8583
2-hydroxysebacate	0.17	0.1	0.09	8583
methionine sulfone	0.17	0.04	0.04	8583
N-stearoyl-sphingosine (d18:1/18:0)*	0.17	0.02	0.02	8583
sphingomyelin (d18:1/18:1, d18:2/18:0)	0.17	0.01	0.01	8583
X - 15503	0.17	0.02	0.02	8583
1-stearoyl-2-oleoyl-GPC (18:0/18:1)	0.17	0.01	0.01	8583
1-(1-enyl-palmitoyl)-2-arachidonoyl-GPC (P-16:0/20:4)*	0.17	0.01	0.01	8583
1,2-dilinoleoyl-GPC (18:2/18:2)	0.17	0.02	0.02	8583
glucuronide of piperine metabolite C17H21NO3 (4)*	0.17	0.21	0.19	8583
1-linoleoyl-GPC (18:2)	0.17	0.02	0.02	8583
X - 21258	0.17	0.3	0.29	8583
X - 15674	0.17	0.09	0.09	8583
1-myristoylglycerol (14:0)	0.17	0.12	0.11	3811
deoxycarnitine	0.17	0.01	0.01	8583
X - 12830	0.17	0.27	0.25	8583
3-methylcrotonylglycine	0.17	0.1	0.09	3811
X - 19183	0.17	0.27	0.23	8583
taurochenodeoxycholate	0.17	0.29	0.27	8583
9-hydroxystearate	0.17	0.07	0.07	8583
glycerol	0.17	0.06	0.05	8583
4-guanidinobutanoate	0.17	0.13	0.11	8583
1-palmitoyl-2-arachidonoyl-GPC (16:0/20:4n6)	0.17	0.01	0.01	8583
sphingomyelin (d18:0/18:0, d19:0/17:0)*	0.17	0.05	0.04	8583
octadecanedioate (C18-DC)	0.17	0.05	0.04	8583
ceramide (d18:1/17:0, d17:1/18:0)*	0.17	0.09	0.08	3811
lyxonate	0.17	0.05	0.05	8582
phenylalanylglycine	0.17	0.05	0.05	3811
2-methoxyhydroquinone sulfate (1)	0.17	0.28	0.26	8583
glucuronide of piperine metabolite C17H21NO3 (5)*	0.17	0.21	0.21	8583
docosahexaenoate (DHA; 22:6n3)	0.17	0.06	0.06	8583
beta-hydroxyisovaleroylcarnitine	0.17	0.02	0.02	8583
X - 12906	0.17	0.05	0.05	8583
X - 23659	0.17	0.03	0.03	8583
4-methylhexanoylglutamine	0.17	0.15	0.14	8583
glycochenodeoxycholate glucuronide (1)	0.17	0.23	0.22	8583
2-O-methylascorbic acid	0.17	0.02	0.02	8583
N-lactoyl tyrosine	0.17	0.1	0.09	8583
X - 11444	0.17	0.04	0.04	8583
tetrahydrocortisone glucuronide (5)	0.17	0.05	0.05	8583
3-hydroxybutyroylglycine**	0.16	0.1	0.09	4772
vanillylmandelate (VMA)	0.16	0.02	0.02	8583
stearoyl sphingomyelin (d18:1/18:0)	0.16	0.01	0.01	8583
4-vinylguaiacol sulfate	0.16	0.37	0.33	8583
X - 21339	0.16	0.08	0.07	8583
linoleoyl-linoleoyl-glycerol (18:2/18:2) [1]*	0.16	0.16	0.16	5702
5-dodecenoate (12:1n7)	0.16	0.08	0.08	8583
X - 22143	0.16	0.11	0.11	3811
glycine	0.16	0.02	0.02	8583
docosadienoate (22:2n6)	0.16	0.04	0.04	8583
docosatrienoate (22:3n6)*	0.16	0.16	0.14	8583
X - 17653	0.16	0.06	0.06	8583
arabitol/xylitol	0.16	0.02	0.02	8582
aspartate	0.16	0.02	0.02	8583
N-acetylhomocitrulline	0.16	0.19	0.18	3811
glycohyocholate	0.16	0.19	0.18	8583
X - 18922	0.16	0.05	0.04	8583
X - 24588	0.16	0.03	0.03	8583
X - 25417	0.16	0.39	0.36	8583
X - 12117	0.16	0.1	0.1	8583
X - 17357	0.16	0.04	0.03	8583
X - 21410	0.16	0.2	0.18	8583
X - 26111	0.16	0.38	0.35	8583
vanillic acid glycine	0.16	0.19	0.18	8583
1-(1-enyl-palmitoyl)-GPC (P-16:0)*	0.16	0.02	0.02	8583
hydantoin-5-propionate	0.16	0.07	0.06	8582
homostachydrine*	0.16	0.09	0.09	8583
norcotinine	0.16	0.08	0.08	8583
3-methyladipate	0.16	0.1	0.09	8582
glycolithocholate	0.16	0.28	0.26	8583
palmitoylcarnitine (C16)	0.16	0.02	0.01	8583
pyridoxate	0.16	0.11	0.11	8583
12,13-DiHOME	0.16	0.09	0.08	8583
trans-2-hexenoylglycine	0.16	0.16	0.15	8583
retinol (Vitamin A)	0.16	0.01	0.01	8583
taurohyocholate*	0.16	0.08	0.07	4772
X - 11299	0.16	0.43	0.41	8583
glycosyl ceramide (d16:1/24:1, d18:1/22:1)*	0.16	0.12	0.11	3811
methylsuccinate	0.16	0.04	0.03	8582
beta-hydroxyisovalerate	0.16	0.03	0.03	8583
3-methylcytidine	0.16	0.02	0.02	8583
oleoyl-linoleoyl-glycerol (18:1/18:2) [1]	0.16	0.06	0.06	8583
1-linoleoyl-GPA (18:2)*	0.16	0.1	0.09	3811
myristate (14:0)	0.16	0.05	0.05	8583
(14 or 15)-methylpalmitate (a17:0 or i17:0)	0.16	0.04	0.04	8583
gamma-glutamylphenylalanine	0.16	0.01	0.01	8583
nisinate (24:6n3)	0.16	0.17	0.15	8583
X - 11787	0.16	0.01	0.01	8583
oleoyl-linoleoyl-glycerol (18:1/18:2) [2]	0.16	0.06	0.06	8583
alpha-hydroxyisocaproate	0.16	0.03	0.03	8583
1-stearoyl-2-docosahexaenoyl-GPC (18:0/22:6)	0.16	0.02	0.02	8583
X - 25217	0.16	0.55	0.5	3811
1-palmitoyl-2-arachidonoyl-GPE (16:0/20:4)*	0.16	0.04	0.03	8583
N6-carbamoylthreonyladenosine	0.16	0.01	0.01	8583
pregnenediol sulfate (C21H34O5S)*	0.16	0.08	0.07	8583
X - 23787	0.16	0.14	0.13	8583
X - 24544	0.16	0.06	0.05	8583
salicyluric glucuronide*	0.16	0.24	0.22	8583
N-stearoyl-sphinganine (d18:0/18:0)*	0.16	0.13	0.13	8583
X - 16580	0.16	0.05	0.05	8583
stearoylcarnitine (C18)	0.16	0.02	0.02	8583
1-stearoyl-2-oleoyl-GPE (18:0/18:1)	0.16	0.05	0.05	8583
pregnenolone sulfate	0.16	0.12	0.11	8583
5-hydroxy-2-methylpyridine sulfate	0.16	0.45	0.4	8583
hexanoylglycine	0.16	0.13	0.13	8583
9,10-DiHOME	0.16	0.11	0.11	8583
X - 24951	0.16	0.1	0.09	8583
X - 12740	0.16	0.61	0.57	8583
7-methylguanine	0.16	0.01	0.01	8583
picolinoylglycine	0.16	0.05	0.05	8583
methionine sulfoxide	0.15	0.01	0.01	8583
eicosenedioate (C20:1-DC)*	0.15	0.12	0.11	6692
3-methoxycatechol sulfate (2)	0.15	0.19	0.17	8583
(16 or 17)-methylstearate (a19:0 or i19:0)	0.15	0.04	0.03	8583
ribitol	0.15	0.02	0.02	8582
10-nonadecenoate (19:1n9)	0.15	0.05	0.05	8583
X - 25433	0.15	0.13	0.12	8583
1-arachidonoyl-GPC (20:4n6)*	0.15	0.02	0.02	8583
tauroursodeoxycholate	0.15	0.13	0.12	8583
homoarginine	0.15	0.03	0.03	8583
1-palmitoyl-GPC (16:0)	0.15	0.01	0.01	8583
X - 12104	0.15	0.02	0.02	8583
X - 21364	0.15	0.04	0.04	8583
hydroxyasparagine**	0.15	0.01	0.01	8583
3-(4-hydroxyphenyl)lactate	0.15	0.02	0.02	8583
X - 21471	0.15	0.09	0.09	8583
1-methylhistidine	0.15	0.03	0.03	8583
arachidoylcarnitine (C20)*	0.15	0.03	0.03	8583
1-stearoyl-2-linoleoyl-GPC (18:0/18:2)*	0.15	0	0	8583
X - 25520	0.15	0.1	0.1	8583
11beta-hydroxyandrosterone glucuronide	0.15	0.05	0.05	8583
X - 23680	0.15	0.05	0.05	8583
betaine	0.15	0.01	0.01	8583
cis-3,4-methyleneheptanoylcarnitine	0.15	0.06	0.06	8583
propionylglycine	0.15	0.08	0.08	8583
1-palmitoyl-2-dihomo-linolenoyl-GPC (16:0/20:3n3 or 6)*	0.15	0.01	0	8583
mannonate*	0.15	0.03	0.03	8582
5alpha-pregnan-3beta,20alpha-diol monosulfate (2)	0.15	0.15	0.14	8583
N-acetylthreonine	0.15	0.01	0.01	8583
dihomo-linolenoylcarnitine (C20:3n3 or 6)*	0.15	0.04	0.03	8583
glucuronide of piperine metabolite C17H21NO3 (3)*	0.15	0.22	0.21	8583
malate	0.15	0.02	0.02	8583
tartarate	0.15	0.32	0.28	8583
X - 13728	0.15	0.13	0.12	8583
eicosenoate (20:1)	0.15	0.06	0.05	8583
gentisate	0.15	0.19	0.2	8583
3-hydroxybutyrate (BHBA)	0.15	0.28	0.27	8582
X - 15486	0.15	0.08	0.08	8583
4-allylcatechol sulfate	0.15	0.29	0.28	8583
2-aminoadipate	0.15	0.05	0.05	8583
caffeic acid sulfate	0.15	0.45	0.42	8582
palmitoyl-sphingosine-phosphoethanolamine (d18:1/16:0)	0.15	0.01	0.01	8583
creatine	0.15	0.04	0.03	8583
cysteinylglycine disulfide*	0.15	0.01	0.01	8583
valylglycine	0.15	0.12	0.12	3811
erythronate*	0.15	0.01	0.01	8582
hexanoylglutamine	0.15	0.14	0.13	8583
succinylcarnitine (C4-DC)	0.15	0.03	0.03	8583
gamma-glutamyltyrosine	0.15	0.02	0.01	8583
dehydroepiandrosterone sulfate (DHEA-S)	0.15	0.07	0.07	8583
eicosapentaenoate (EPA; 20:5n3)	0.15	0.07	0.07	8583
glycosyl ceramide (d18:2/24:1, d18:1/24:2)*	0.15	0.03	0.03	8583
andro steroid monosulfate C19H28O6S (1)*	0.15	0.14	0.13	8583
1-linolenoyl-GPC (18:3)*	0.15	0.04	0.04	8583
17alpha-hydroxypregnenolone 3-sulfate	0.15	0.15	0.14	8583
1-stearoyl-2-arachidonoyl-GPE (18:0/20:4)	0.15	0.03	0.03	8583
N-acetyl-isoputreanine	0.15	0.02	0.02	8583
dopamine 3-O-sulfate	0.15	0.08	0.09	8583
10-heptadecenoate (17:1n7)	0.15	0.06	0.05	8583
sphingomyelin (d18:2/16:0, d18:1/16:1)*	0.15	0.01	0.01	8583
caffeine	0.15	0.23	0.22	8583
adenine	0.15	0.02	0.02	3811
1-arachidonoyl-GPE (20:4n6)*	0.15	0.01	0.01	8583
pipecolate	0.15	0.09	0.08	8583
2-hydroxy-4-(methylthio)butanoic acid	0.15	0.04	0.04	8582
homovanillate (HVA)	0.15	0.05	0.05	8583
oleoyl-arachidonoyl-glycerol (18:1/20:4) [2]*	0.15	0.1	0.09	8583
N,N,N-trimethyl-alanylproline betaine (TMAP)	0.15	0.01	0.01	8583
uridine	0.15	0.01	0.01	8583
sulfate of piperine metabolite C18H21NO3 (1)*	0.15	0.16	0.15	8583
arabonate/xylonate	0.15	0.04	0.04	8582
acisoga	0.15	0.04	0.04	8583
cytosine	0.15	0.19	0.18	8583
X - 21441	0.15	0.09	0.09	8583
glycine conjugate of C10H14O2 (1)*	0.15	0.09	0.09	8583
phosphate	0.15	0.01	0.01	8583
margaroylcarnitine (C17)*	0.15	0.03	0.03	8583
X - 18345	0.15	0.18	0.18	3811
dimethylglycine	0.15	0.02	0.02	8583
4-acetylphenol sulfate	0.15	0.23	0.2	8583
palmitoyl dihydrosphingomyelin (d18:0/16:0)*	0.15	0.01	0.01	8583
trans-4-hydroxyproline	0.15	0.04	0.04	8583
anthranilate	0.15	0.07	0.06	6692
X - 23644	0.15	0.6	0.57	8583
androsterone glucuronide	0.15	0.13	0.12	8583
thioproline	0.15	0.01	0.01	8583
indolelactate	0.15	0.03	0.02	8583
tiglylcarnitine (C5:1-DC)	0.15	0.05	0.04	8583
1-(1-enyl-stearoyl)-GPE (P-18:0)*	0.15	0.03	0.03	8583
3-hydroxy-3-methylglutarate	0.15	0.02	0.02	8582
1-palmitoyl-2-arachidonoyl-GPI (16:0/20:4)*	0.15	0.04	0.04	8583
docosapentaenoate (n3 DPA; 22:5n3)	0.14	0.06	0.06	8583
citrulline	0.14	0.01	0.01	8583
sphingomyelin (d18:1/25:0, d19:0/24:1, d20:1/23:0, d19:1/24:0)*	0.14	0.03	0.03	8583
androstenediol (3alpha, 17alpha) monosulfate (2)	0.14	0.07	0.07	8583
arachidonoylcarnitine (C20:4)	0.14	0.05	0.04	8583
pregnanediol-3-glucuronide	0.14	0.13	0.12	8583
2,3-dihydroxy-2-methylbutyrate	0.14	0.07	0.06	8583
tetradecadienedioate (C14:2-DC)*	0.14	0.1	0.1	8583
X - 21845	0.14	0.25	0.23	8583
N,N-dimethyl-pro-pro	0.14	0.01	0.01	8583
N-palmitoyl-heptadecasphingosine (d17:1/16:0)*	0.14	0.05	0.05	8583
X - 12730	0.14	0.38	0.32	8583
ginkgolic acid C15:1	0.14	0.19	0.17	8582
1-methyl-5-imidazolelactate	0.14	0.13	0.12	8583
3,7-dimethylurate	0.14	0.16	0.16	8583
cysteine-glutathione disulfide	0.14	0.07	0.06	8583
myristoyl dihydrosphingomyelin (d18:0/14:0)*	0.14	0.02	0.02	8583
homocitrulline	0.14	0.07	0.06	8582
alpha-CEHC sulfate	0.14	0.15	0.14	8583
sphingomyelin (d18:1/20:0, d16:1/22:0)*	0.14	0.01	0.01	8583
4-ethyl-2-methoxyphenol sulfate	0.14	0.1	0.09	8583
N6-succinyladenosine	0.14	0.04	0.04	8583
tridecenedioate (C13:1-DC)*	0.14	0.06	0.06	8583
N1-Methyl-2-pyridone-5-carboxamide	0.14	0.05	0.05	8583
dimethyl sulfone	0.14	0.26	0.21	8583
21-hydroxypregnenolone disulfate	0.14	0.07	0.06	8583
1-(1-enyl-oleoyl)-GPE (P-18:1)*	0.14	0.04	0.04	8583
sulfate of piperine metabolite C16H19NO3 (3)*	0.14	0.17	0.16	8583
hexadecadienoate (16:2n6)	0.14	0.06	0.06	8583
1-palmitoyl-2-oleoyl-GPI (16:0/18:1)*	0.14	0.05	0.05	8583
piperine	0.14	0.26	0.24	8583
2-oxoarginine*	0.14	0.07	0.06	8583
docosahexaenoylcarnitine (C22:6)*	0.14	0.1	0.1	8583
lactosyl-N-nervonoyl-sphingosine (d18:1/24:1)*	0.14	0.02	0.02	8583
X - 25422	0.14	0.06	0.06	8583
N-acetylphenylalanine	0.14	0.04	0.03	8583
3-hydroxysebacate	0.14	0.19	0.18	8583
X - 21839	0.14	0.21	0.2	8583
linoleoylcholine*	0.14	0.18	0.17	8583
linoleoylcarnitine (C18:2)*	0.14	0.02	0.02	8583
linoleate (18:2n6)	0.14	0.04	0.04	8583
dodecanedioate (C12-DC)	0.14	0.09	0.08	8583
X - 13507	0.14	0.11	0.1	8583
5-hydroxymethyl-2-furoylcarnitine*	0.14	0.21	0.19	8583
2-butenoylglycine	0.14	0.15	0.14	8583
N,N,N-trimethyl-5-aminovalerate	0.14	0.03	0.03	8583
picolinate	0.14	0.06	0.06	8583
O-sulfo-L-tyrosine	0.14	0.02	0.02	8583
X - 24546	0.14	0.16	0.16	8583
lignoceroylcarnitine (C24)*	0.14	0.03	0.03	8583
6-oxopiperidine-2-carboxylate	0.14	0.03	0.03	8583
chiro-inositol	0.14	0.37	0.32	8582
isobutyrylglycine	0.14	0.07	0.06	8583
5alpha-pregnan-3beta,20alpha-diol disulfate	0.14	0.15	0.15	8583
adipoylcarnitine (C6-DC)	0.14	0.07	0.06	8583
gamma-glutamylglycine	0.14	0.02	0.02	8583
(15:3)-anacardic acid	0.14	0.06	0.06	3811
methylsuccinoylcarnitine	0.14	0.07	0.07	8583
X - 24295	0.14	0.04	0.04	8583
3-hydroxyisobutyrate	0.14	0.07	0.07	8582
erythritol	0.14	0.06	0.06	8582
S-methylcysteine	0.14	0.06	0.05	8583
6-bromotryptophan	0.14	0.02	0.02	8583
3beta-hydroxy-5-cholestenoate	0.14	0.03	0.02	8583
1-palmitoleoylglycerol (16:1)*	0.14	0.15	0.15	8583
3-(3-amino-3-carboxypropyl)uridine*	0.14	0.01	0.01	8583
gamma-CEHC	0.14	0.07	0.07	8583
X - 17685	0.14	0.46	0.43	8583
ascorbic acid 2-sulfate	0.14	0.04	0.04	8582
lignoceroyl sphingomyelin (d18:1/24:0)	0.14	0.01	0.01	8583
isobutyrylcarnitine (C4)	0.14	0.06	0.06	8583
X - 13431	0.14	0.07	0.07	8583
X - 24328	0.14	0.08	0.07	8583
1-palmitoyl-GPE (16:0)	0.14	0.02	0.02	8583
X - 25790	0.14	0.05	0.05	8583
pyrraline	0.14	0.11	0.1	8583
adrenate (22:4n6)	0.14	0.06	0.06	8583
16a-hydroxy DHEA 3-sulfate	0.14	0.14	0.13	8583
2-methoxyhydroquinone sulfate (2)	0.14	0.15	0.14	8583
1-oleoyl-GPE (18:1)	0.14	0.04	0.03	8583
octadecanedioylcarnitine (C18-DC)*	0.14	0.07	0.06	8583
4-acetamidobutanoate	0.14	0.02	0.02	8583
C-glycosyltryptophan	0.14	0.01	0.01	8583
theanine	0.14	0.34	0.35	8583
N-acetyltheanine	0.14	0.12	0.11	8583
X - 18888	0.14	0.16	0.15	8583
1-methylnicotinamide	0.14	0.07	0.06	8583
stearidonate (18:4n3)	0.14	0.07	0.07	8583
sulfate of piperine metabolite C16H19NO3 (2)*	0.14	0.16	0.15	8583
4-allylphenol sulfate	0.13	0.21	0.2	8583
palmitate (16:0)	0.13	0.03	0.03	8583
8-methoxykynurenate	0.13	0.14	0.12	8583
N-acetyl-beta-alanine	0.13	0.02	0.02	8583
3-hydroxydodecanedioate*	0.13	0.21	0.2	8583
X - 12726	0.13	0.26	0.24	8583
3-hydroxyadipate	0.13	0.12	0.11	8582
gamma-glutamylmethionine	0.13	0.01	0.01	8583
carnosine	0.13	0.13	0.13	8583
X - 12407	0.13	0.3	0.29	8583
X - 11483	0.13	0.31	0.3	8583
N2,N2-dimethylguanosine	0.13	0.01	0.01	8583
X - 23641	0.13	0.14	0.13	8583
1-ribosyl-imidazoleacetate*	0.13	0.04	0.04	8583
glutamine conjugate of C7H12O2*	0.13	0.24	0.23	8583
3-hydroxyoctanoate	0.13	0.06	0.06	8583
X - 14939	0.13	0.08	0.07	8583
1,2,3-benzenetriol sulfate (2)	0.13	0.78	0.74	8583
1-palmitoleoyl-2-linolenoyl-GPC (16:1/18:3)*	0.13	0.06	0.06	8583
pentadecanoate (15:0)	0.13	0.04	0.03	8583
X - 18886	0.13	0.06	0.05	8583
lactate	0.13	0.01	0.01	8583
2-hydroxyarachidate*	0.13	0.03	0.03	3811
cystathionine	0.13	0.11	0.1	8583
pimeloylcarnitine/3-methyladipoylcarnitine (C7-DC)	0.13	0.07	0.06	8583
1-stearoyl-GPE (18:0)	0.13	0.02	0.02	8583
X - 13684	0.13	0.09	0.08	8583
glycine conjugate of C10H12O2*	0.13	0.11	0.11	8583
isovalerylcarnitine (C5)	0.13	0.03	0.03	8583
1-palmitoyl-2-docosahexaenoyl-GPE (16:0/22:6)*	0.13	0.05	0.05	8583
3-methyl-2-oxobutyrate	0.13	0.01	0.01	8583
docosahexaenoylcholine	0.13	0.18	0.17	8583
tryptophan	0.13	0.01	0.01	8583
N-acetylkynurenine (2)	0.13	0.16	0.14	8583
myristoylcarnitine (C14)	0.13	0.03	0.03	8583
5alpha-androstan-3alpha,17beta-diol monosulfate (1)	0.13	0.13	0.13	8583
behenoylcarnitine (C22)*	0.13	0.07	0.07	8583
1-(1-enyl-palmitoyl)-GPE (P-16:0)*	0.13	0.03	0.03	8583
1-cerotoyl-GPC (26:0)*	0.13	0.08	0.07	8583
1-stearoyl-GPC (18:0)	0.13	0.01	0.01	8583
X - 12844	0.13	0.03	0.03	8583
dihomo-linoleate (20:2n6)	0.13	0.05	0.04	8583
1-stearoyl-2-docosahexaenoyl-GPE (18:0/22:6)*	0.13	0.05	0.05	8583
glutamine conjugate of C6H10O2 (1)*	0.13	0.14	0.13	8583
serine	0.13	0.01	0.01	8583
sphingomyelin (d18:1/24:1, d18:2/24:0)*	0.13	0.01	0.01	8583
X - 12101	0.13	0.1	0.1	8583
glycochenodeoxycholate	0.13	0.2	0.19	8583
X - 12410	0.13	0.2	0.2	8583
erucate (22:1n9)	0.13	0.09	0.09	8583
sebacate (C10-DC)	0.13	0.12	0.12	8583
dodecenedioate (C12:1-DC)*	0.13	0.13	0.13	8583
X - 13553	0.13	0.04	0.04	8583
palmitoyl ethanolamide	0.13	0.01	0.01	4772
N,N-dimethyl-5-aminovalerate	0.13	0.24	0.22	6692
eicosenoylcarnitine (C20:1)*	0.13	0.03	0.03	8583
linolenate [alpha or gamma; (18:3n3 or 6)]	0.13	0.06	0.06	8583
3-hydroxydecanoate	0.13	0.06	0.06	8583
3-methoxycatechol sulfate (1)	0.13	0.54	0.5	8583
pantoate	0.13	0.13	0.12	8583
N-acetylputrescine	0.13	0.01	0.01	8583
linoleoyl-arachidonoyl-glycerol (18:2/20:4) [2]*	0.13	0.11	0.11	8583
taurocholate	0.13	0.44	0.43	8583
N-acetylserine	0.13	0.01	0.01	8582
3-hydroxystearate	0.13	0.09	0.08	8583
1-linoleoyl-2-linolenoyl-GPC (18:2/18:3)*	0.13	0.06	0.05	8583
gluconate	0.13	0.03	0.03	8582
N-stearoyltaurine	0.13	0.07	0.06	8583
X - 17335	0.13	0.06	0.05	8583
3-methoxytyramine sulfate	0.13	0.12	0.12	8583
etiocholanolone glucuronide	0.13	0.11	0.1	8583
aconitate [cis or trans]	0.13	0.01	0.01	8583
N-acetyl-3-methylhistidine*	0.13	0.27	0.25	8583
glycosyl-N-(2-hydroxynervonoyl)-sphingosine (d18:1/24:1(2OH))*	0.13	0.05	0.05	4772
1-methyl-4-imidazoleacetate	0.13	0.03	0.03	8583
3-hydroxymyristate	0.13	0.06	0.06	8583
ascorbic acid 3-sulfate*	0.13	0.05	0.05	8582
galactonate	0.13	0.2	0.18	8582
X - 24801	0.13	0.04	0.04	3811
acetoacetate	0.13	0.23	0.22	8583
N-acetyltryptophan	0.13	0.03	0.03	8583
1-linoleoyl-GPE (18:2)*	0.13	0.03	0.03	8583
behenoyl sphingomyelin (d18:1/22:0)*	0.13	0.01	0.01	8583
succinoyltaurine	0.13	0.08	0.08	8582
carnitine	0.13	0.01	0.01	8582
caprylate (8:0)	0.13	0.04	0.04	8583
glutamine conjugate of C6H10O2 (2)*	0.13	0.25	0.24	8583
1-palmitoyl-2-linoleoyl-GPI (16:0/18:2)	0.13	0.04	0.04	8582
acetylcarnitine (C2)	0.13	0.01	0.01	8583
citrate	0.13	0.01	0	8583
1-palmitoyl-GPG (16:0)*	0.13	0.04	0.03	8583
X - 14056	0.13	0.01	0.01	8583
propyl 4-hydroxybenzoate sulfate	0.13	0.43	0.4	8583
1-stearoyl-2-linoleoyl-GPE (18:0/18:2)*	0.13	0.04	0.04	8583
mannitol/sorbitol	0.13	0.25	0.24	8582
X - 25279	0.13	0.37	0.32	8583
1-linoleoyl-GPG (18:2)*	0.13	0.04	0.04	8583
lactosyl-N-palmitoyl-sphingosine (d18:1/16:0)	0.13	0.01	0.01	8583
gamma-glutamylcitrulline*	0.13	0.02	0.02	8583
4-oxo-retinoic acid	0.13	0.05	0.04	8583
5-methylthioadenosine (MTA)	0.13	0.01	0.01	8583
X - 21815	0.13	0.37	0.35	8583
1-palmitoyl-2-linoleoyl-GPE (16:0/18:2)	0.13	0.06	0.05	8583
docosapentaenoylcarnitine (C22:5n3)*	0.13	0.08	0.08	8583
N-acetylaspartate (NAA)	0.13	0.02	0.02	8583
sulfate of piperine metabolite C18H21NO3 (3)*	0.13	0.15	0.14	8583
margarate (17:0)	0.13	0.03	0.03	8583
3-(N-acetyl-L-cystein-S-yl) acetaminophen	0.13	0.14	0.13	8583
theobromine	0.13	0.14	0.14	8583
pyruvate	0.13	0.01	0.01	8582
histidine betaine (hercynine)*	0.13	0.2	0.19	8583
oleate/vaccenate (18:1)	0.13	0.03	0.03	8583
N-acetyl-2-aminoadipate	0.13	0.06	0.05	8583
1-oleoyl-2-docosahexaenoyl-GPE (18:1/22:6)*	0.13	0.11	0.1	8583
3-methylhistidine	0.13	0.33	0.31	8583
(S)-3-hydroxybutyrylcarnitine	0.12	0.08	0.07	8583
tetradecanedioate (C14-DC)	0.12	0.09	0.08	8583
phenylalanine	0.12	0	0	8583
3-hydroxyhexanoylcarnitine (1)	0.12	0.05	0.04	8583
oleoylcarnitine (C18:1)	0.12	0.02	0.02	8583
3,4-dihydroxybutyrate	0.12	0.02	0.02	8582
alpha-tocopherol	0.12	0.01	0.01	8583
X - 23665	0.12	0.07	0.07	8583
methyl vanillate sulfate	0.12	0.19	0.18	8583
guanidinoacetate	0.12	0.02	0.02	8582
X - 13866	0.12	0.14	0.14	8583
2-methylmalonylcarnitine (C4-DC)	0.12	0.09	0.08	6692
X - 12798	0.12	0.05	0.04	8583
trimethylamine N-oxide	0.12	0.1	0.1	8583
2-hydroxyphenylacetate	0.12	0.09	0.08	8583
5alpha-pregnan-diol disulfate	0.12	0.23	0.22	8583
X - 16087	0.12	0.1	0.1	8583
nonadecanoate (19:0)	0.12	0.03	0.03	8583
behenoyl dihydrosphingomyelin (d18:0/22:0)*	0.12	0.04	0.04	8583
branched-chain, straight-chain, or cyclopropyl 10:1 fatty acid (3)*	0.12	0.14	0.14	6692
1-dihomo-linolenylglycerol (20:3)	0.12	0.15	0.14	8583
cortisone	0.12	0.01	0.01	8583
2-ketocaprylate	0.12	0.07	0.07	8583
dimethylarginine (SDMA + ADMA)	0.12	0	0	8583
X - 12753	0.12	0.18	0.18	8583
X - 12007	0.12	0.23	0.22	8583
imidazole lactate	0.12	0.03	0.03	8583
fructosyllysine	0.12	0.02	0.02	8583
3-aminoisobutyrate	0.12	0.04	0.04	8583
decadienedioic acid (C10:2-DC)**	0.12	0.12	0.12	8583
quinolinate	0.12	0.05	0.04	8583
1-oleoyl-2-linoleoyl-GPE (18:1/18:2)*	0.12	0.08	0.07	8583
dihomo-linoleoylcarnitine (C20:2)*	0.12	0.04	0.04	8583
dihomo-linolenate (20:3n3 or n6)	0.12	0.03	0.03	8583
13-HODE + 9-HODE	0.12	0.05	0.05	8583
1-oleoyl-GPI (18:1)	0.12	0.05	0.05	8583
glutamine	0.12	0	0	8583
2-methoxyresorcinol sulfate	0.12	0.34	0.31	8583
alpha-ketoglutaramate*	0.12	0.01	0.01	8582
methyl-4-hydroxybenzoate sulfate	0.12	1.04	0.91	8583
X - 21312	0.12	0.21	0.2	8583
X - 16397	0.12	0.05	0.05	8583
pseudouridine	0.12	0.01	0.01	8583
10-undecenoate (11:1n1)	0.12	0.04	0.03	8583
1-stearoyl-2-arachidonoyl-GPC (18:0/20:4)	0.12	0.01	0.01	8583
alanine	0.12	0.01	0.01	8583
3-amino-2-piperidone	0.12	0.01	0.01	8583
glutarylcarnitine (C5-DC)	0.12	0.03	0.03	8583
1-stearoyl-2-oleoyl-GPI (18:0/18:1)*	0.12	0.05	0.05	8583
prolylglycine	0.12	0.07	0.07	8583
glycerophosphorylcholine (GPC)	0.12	0.03	0.02	8583
resveratrol sulfate (1)*	0.12	0.01	0.01	8583
ferulic acid 4-sulfate	0.12	0.26	0.23	8583
fumarate	0.12	0.02	0.02	8582
gamma-glutamylthreonine	0.12	0.02	0.02	8583
2-palmitoyl-GPC (16:0)*	0.12	0.02	0.02	8583
X - 21742	0.12	0.83	0.8	8583
X - 18899	0.12	0.08	0.08	8583
phenylpyruvate	0.12	0.02	0.02	8583
isovalerylglycine	0.12	0.1	0.09	8583
1-methyl-5-imidazoleacetate	0.12	0.18	0.17	8583
oleoyl ethanolamide	0.12	0.03	0.03	8583
X - 18921	0.12	0.08	0.08	8583
stearate (18:0)	0.12	0.02	0.02	8583
laurate (12:0)	0.12	0.06	0.06	8583
S-adenosylhomocysteine (SAH)	0.12	0.03	0.03	8583
oleoylcholine	0.12	0.18	0.17	8583
3-hydroxyhexanoate	0.12	0.05	0.05	8583
X - 12812	0.12	0.32	0.29	8583
myo-inositol	0.12	0.03	0.03	8582
X - 21796	0.12	0.02	0.02	8583
X - 17655	0.12	0.26	0.26	8583
androsterone sulfate	0.12	0.1	0.09	8583
X - 26108	0.12	0.07	0.07	8583
gamma-glutamylglutamine	0.12	0.01	0.01	8583
3-formylindole	0.12	0.02	0.02	8583
N-acetylglutamate	0.12	0.02	0.02	8583
4-hydroxy-2-oxoglutaric acid	0.12	0.06	0.06	8582
X - 21319	0.12	0.08	0.08	8583
butyrate/isobutyrate (4:0)	0.12	0.05	0.05	8583
ceramide (d18:2/24:1, d18:1/24:2)*	0.12	0.03	0.03	8583
biliverdin	0.12	0.06	0.06	8583
tyrosine	0.12	0.01	0.01	8583
N-methyltaurine	0.12	0.3	0.29	8582
X - 17323	0.12	0.06	0.05	8583
dodecadienoate (12:2)*	0.12	0.04	0.04	8583
X - 23974	0.12	0.05	0.05	8583
S-1-pyrroline-5-carboxylate	0.12	0.05	0.04	8583
X - 22771	0.12	0.01	0.01	8583
1-stearoyl-2-linoleoyl-GPI (18:0/18:2)	0.12	0.02	0.02	8583
cys-gly, oxidized	0.12	0.03	0.03	8583
1-linoleoyl-GPI (18:2)*	0.12	0.04	0.04	8583
X - 23678	0.12	0.11	0.11	8583
X - 12100	0.12	0.01	0.01	8583
nervonoylcarnitine (C24:1)*	0.12	0.04	0.04	8583
X - 19141	0.12	0.07	0.07	8583
X - 12680	0.12	0.12	0.11	8583
eicosanedioate (C20-DC)	0.12	0.05	0.05	8583
methionine	0.12	0	0	8583
5-dodecenoylcarnitine (C12:1)	0.12	0.1	0.1	8583
stearoylcholine*	0.12	0.21	0.19	8583
3-hydroxyoleoylcarnitine	0.12	0.07	0.07	8583
X - 13658	0.12	0.27	0.26	8583
cystine	0.12	0.03	0.03	8583
cysteinylglycine	0.12	0.02	0.02	8583
X - 12839	0.11	0.22	0.21	8583
gamma-glutamyltryptophan	0.11	0.02	0.02	8583
2-hydroxyacetaminophen sulfate*	0.11	0.23	0.21	8583
N1-methylinosine	0.11	0.04	0.04	8583
naringenin 7-glucuronide	0.11	0.1	0.08	8583
N-acetylmethionine	0.11	0.02	0.01	8583
1-oleoyl-2-arachidonoyl-GPE (18:1/20:4)*	0.11	0.06	0.06	8583
arachidate (20:0)	0.11	0.03	0.03	8583
palmitoleoylcarnitine (C16:1)*	0.11	0.04	0.04	8583
cysteine sulfinic acid	0.11	0.06	0.05	8583
ornithine	0.11	0.01	0.01	8583
arachidonate (20:4n6)	0.11	0.04	0.03	8583
1-palmitoyl-GPI (16:0)	0.11	0.07	0.07	8583
kynurenine	0.11	0.01	0.01	8583
dihomo-linolenoyl-choline	0.11	0.21	0.19	8583
riboflavin (Vitamin B2)	0.11	0.1	0.1	8583
ceramide (d18:1/14:0, d16:1/16:0)*	0.11	0.04	0.04	8583
X - 17353	0.11	0.21	0.2	8583
X - 11632	0.11	0.05	0.05	8583
mirtazapine	0.11	0.02	0.01	8583
lanthionine	0.11	0.11	0.11	8583
gulonate*	0.11	0.09	0.08	8582
N-acetylalliin	0.11	0.44	0.43	8583
vanillic alcohol sulfate	0.11	0.17	0.14	8583
N6,N6,N6-trimethyllysine	0.11	0.04	0.03	8583
1-palmitoyl-2-linoleoyl-GPC (16:0/18:2)	0.11	0	0	8583
linolenoylcarnitine (C18:3)*	0.11	0.04	0.03	8583
glycosyl-N-behenoyl-sphingadienine (d18:2/22:0)*	0.11	0.03	0.03	8583
undecenoylcarnitine (C11:1)	0.11	0.03	0.03	8583
alpha-ketoglutarate	0.11	0.02	0.02	8582
caproate (6:0)	0.11	0.04	0.04	8583
3-(cystein-S-yl)acetaminophen*	0.11	0.07	0.07	8583
octadecenedioylcarnitine (C18:1-DC)*	0.11	0.07	0.07	8583
2-methoxyacetaminophen glucuronide*	0.11	0.12	0.12	8583
glucuronide of C10H18O2 (8)*	0.11	0.18	0.17	8583
3-hydroxylaurate	0.11	0.08	0.08	8583
atorvastatin (lipitor)	0.11	0.03	0.02	8583
5,6-dihydrothymine	0.11	0.02	0.02	8583
2R,3R-dihydroxybutyrate	0.11	0.03	0.03	8582
N-acetylleucine	0.11	0.02	0.02	8583
5alpha-androstan-3alpha,17alpha-diol monosulfate	0.11	0.13	0.13	8583
X - 15245	0.11	0.24	0.23	8583
orotidine	0.11	0.07	0.06	8582
ximenoylcarnitine (C26:1)*	0.11	0.02	0.02	8583
2-hydroxyhippurate (salicylurate)	0.11	1.18	1.17	8583
cerotoylcarnitine (C26)*	0.11	0.03	0.02	8583
cysteine	0.11	0.01	0.01	8583
2-methoxyacetaminophen sulfate*	0.11	0.12	0.11	8583
1-palmitoyl-2-stearoyl-GPC (16:0/18:0)	0.11	0.01	0.01	8583
asparagine	0.11	0	0	8583
N-acetylcitrulline	0.11	0.19	0.17	8583
X - 21353	0.11	0.07	0.07	8583
X - 12193	0.11	0.06	0.06	8583
taurine	0.11	0.02	0.02	8583
(2 or 3)-decenoate (10:1n7 or n8)	0.11	0.07	0.07	8583
beta-alanine	0.11	0.01	0.01	8583
X - 24418	0.11	0.1	0.1	8583
2-aminooctanoate	0.11	0.07	0.07	8583
(N(1) + N(8))-acetylspermidine	0.11	0.03	0.03	8583
heme	0.11	0.16	0.16	8583
palmitoylcholine	0.11	0.17	0.16	8583
N-formylmethionine	0.11	0.01	0.01	8583
myristoleoylcarnitine (C14:1)*	0.11	0.07	0.07	8583
benzoate	0.11	0.06	0.05	8583
cis-4-decenoate (10:1n6)*	0.11	0.09	0.09	8583
3-hydroxyoctanoylcarnitine (1)	0.11	0.05	0.05	8583
GlcNAc sulfate conjugate of C21H34O2 steroid**	0.11	0.17	0.16	8583
arginine	0.11	0.01	0.01	8583
xanthosine	0.11	0.1	0.09	8583
saccharin	0.11	0.47	0.46	8583
lactosyl-N-behenoyl-sphingosine (d18:1/22:0)*	0.11	0.04	0.04	8583
1-stearoyl-GPG (18:0)	0.11	0.06	0.06	8583
malonylcarnitine	0.11	0.08	0.07	8583
bilirubin degradation product, C16H18N2O5 (3)**	0.11	0.07	0.06	5702
lysine	0.11	0	0	8583
hexadecenedioate (C16:1-DC)*	0.11	0.07	0.07	8583
choline phosphate	0.11	0.02	0.02	8583
2-hydroxyoctanoate	0.11	0.1	0.1	8583
bilirubin degradation product, C16H18N2O5 (4)**	0.11	0.08	0.08	5702
N-acetyl-1-methylhistidine*	0.11	0.13	0.12	8583
X - 21840	0.11	0.22	0.21	8583
N-acetylalanine	0.11	0.01	0.01	8582
isoeugenol sulfate	0.11	0.35	0.33	8583
hexadecanedioate (C16-DC)	0.11	0.07	0.06	8583
maleate	0.11	0.28	0.28	8582
N-acetylneuraminate	0.11	0.01	0.01	8583
2'-deoxyuridine	0.11	0.04	0.04	8583
arachidonoylcholine	0.11	0.17	0.16	8583
1-myristoyl-2-arachidonoyl-GPC (14:0/20:4)*	0.11	0.05	0.05	8583
cytidine	0.11	0.2	0.19	8583
1-myristoyl-2-palmitoyl-GPC (14:0/16:0)	0.11	0.05	0.05	8583
X - 11852	0.11	1.07	1.05	8583
4-ethylphenylsulfate	0.11	0.27	0.25	8583
N-stearoyl-sphingadienine (d18:2/18:0)*	0.11	0.07	0.07	8583
X - 24970	0.1	1.01	0.98	8583
1-stearoyl-2-arachidonoyl-GPI (18:0/20:4)	0.1	0.01	0.01	8583
glycosyl-N-stearoyl-sphingosine (d18:1/18:0)	0.1	0.02	0.02	8583
glycosyl-N-palmitoyl-sphingosine (d18:1/16:0)	0.1	0.01	0.01	8583
hydroquinone sulfate	0.1	0.07	0.07	8583
nonanoylcarnitine (C9)	0.1	0.11	0.1	8583
X - 23780	0.1	0.2	0.19	8583
N-formylanthranilic acid	0.1	0.05	0.05	8583
X - 12849	0.1	0.3	0.31	8583
orotate	0.1	0.03	0.03	8582
X - 24947	0.1	0.18	0.17	8583
N-palmitoyl-sphinganine (d18:0/16:0)	0.1	0.03	0.03	8583
4-acetamidophenol	0.1	0.15	0.14	8583
heptanoate (7:0)	0.1	0.05	0.05	8583
o-hydroxyatorvastatin	0.1	0.02	0.02	8583
1,2,3-benzenetriol sulfate (1)	0.1	0.14	0.11	8583
X - 11478	0.1	0.1	0.09	8583
X - 24748	0.1	0.09	0.09	8583
X - 24425	0.1	0.13	0.12	8583
X - 17010	0.1	0.06	0.06	8583
3-hydroxydecanoylcarnitine	0.1	0.06	0.06	8583
docosatrienoate (22:3n3)	0.1	0.13	0.12	8583
laurylcarnitine (C12)	0.1	0.07	0.07	8583
X - 21834	0.1	0.22	0.22	8583
fructose	0.1	0.04	0.03	8582
3-(methylthio)acetaminophen sulfate*	0.1	0.18	0.18	8583
2-methylserine	0.1	0.09	0.08	8583
4-acetamidophenylglucuronide	0.1	0.2	0.19	8583
N1-methyladenosine	0.1	0.01	0.01	8583
cis-3,4-methyleneheptanoylglycine	0.1	0.08	0.08	8583
2-linoleoylglycerol (18:2)	0.1	0.14	0.13	8583
dihydroorotate	0.1	0.08	0.08	8582
cholesterol	0.1	0.01	0.01	8583
X - 16649	0.1	0.45	0.4	8583
5alpha-pregnan-3beta,20beta-diol monosulfate (1)	0.1	0.16	0.15	8583
equol sulfate	0.1	0.08	0.07	4772
octadecenedioate (C18:1-DC)	0.1	0.06	0.06	8583
gamma-glutamyl-alpha-lysine	0.1	0.01	0.01	8583
sphingosine 1-phosphate	0.1	0.01	0.01	8583
glycosyl ceramide (d18:1/20:0, d16:1/22:0)*	0.1	0.02	0.02	8583
X - 18887	0.1	0.05	0.05	8583
N-palmitoyl-sphingosine (d18:1/16:0)	0.1	0.01	0.01	8583
3beta,7alpha-dihydroxy-5-cholestenoate	0.1	0.04	0.04	8583
X - 24494	0.1	0.1	0.09	8583
hexadecasphingosine (d16:1)*	0.1	0.1	0.1	8583
N-acetylhistidine	0.1	0.03	0.03	8583
X - 12729	0.1	0.44	0.43	8583
gamma-glutamylhistidine	0.1	0.02	0.02	8583
1-heptadecenoylglycerol (17:1)*	0.1	0.01	0.01	3811
N-acetylarginine	0.1	0.04	0.03	8583
branched-chain, straight-chain, or cyclopropyl 12:1 fatty acid*	0.1	0.07	0.07	8583
X - 21803	0.1	0.45	0.43	8583
3-methylglutaconate	0.1	0.04	0.04	8582
N-acetylvaline	0.1	0.01	0.01	8583
5-hydroxylysine	0.1	0.03	0.03	8583
bilirubin degradation product, C17H18N2O4 (1)**	0.1	0.06	0.06	8583
sulfate*	0.1	0.01	0.01	8583
X - 12127	0.1	0.17	0.16	8583
3-ureidopropionate	0.1	0.03	0.03	8583
cortisol	0.1	0.03	0.03	8583
oxindolylalanine	0.1	0.02	0.02	8583
2-hydroxypalmitate	0.1	0.02	0.01	8583
1-arachidonylglycerol (20:4)	0.1	0.12	0.12	8583
carboxyethyl-GABA	0.1	0.02	0.02	8583
nicotine	0.1	0.01	0.01	3811
pro-hydroxy-pro	0.1	0.03	0.03	8583
octadecadienedioate (C18:2-DC)*	0.1	0.13	0.12	8583
1-oleoylglycerol (18:1)	0.1	0.09	0.08	8583
sphingadienine	0.1	0.11	0.11	8583
bilirubin (Z,Z)	0.1	0.04	0.04	8583
gamma-tocopherol/beta-tocopherol	0.1	0.03	0.03	8583
N-acetyltyrosine	0.1	0.04	0.04	8583
sphingomyelin (d18:0/20:0, d16:0/22:0)*	0.1	0.04	0.04	8583
EDTA	0.1	0.01	0.01	8583
glycocholate	0.1	0.28	0.26	8583
trans-urocanate	0.1	0.05	0.05	8583
beta-citrylglutamate	0.1	0.03	0.03	8583
X - 25828	0.1	0.02	0.02	8583
4-acetaminophen sulfate	0.1	0.23	0.22	8583
bilirubin degradation product, C17H20N2O5 (1)**	0.1	0.11	0.11	8583
1-arachidonoyl-GPI (20:4)*	0.1	0.03	0.03	8583
isoleucylglycine	0.1	0.06	0.06	8583
1,2-dipalmitoyl-GPC (16:0/16:0)	0.1	0.01	0.01	8583
N-oleoyltaurine	0.1	0.05	0.05	8583
3-methylglutarylcarnitine (2)	0.09	0.08	0.08	8583
xanthine	0.09	0.03	0.03	8582
X - 12707	0.09	0.07	0.07	8583
X - 24571	0.09	0.43	0.41	8583
N6-carboxymethyllysine	0.09	0.13	0.13	8583
glucuronate	0.09	0.04	0.05	8583
xylose	0.09	0.1	0.1	8582
N-formylphenylalanine	0.09	0.04	0.04	8583
2-hydroxystearate	0.09	0.01	0.01	8583
isovalerate (i5:0)	0.09	0.04	0.04	8583
2-oleoylglycerol (18:1)	0.09	0.16	0.15	8583
quinine	0.09	0.03	0.03	8583
succinate	0.09	0.06	0.07	8582
butyrylglycine	0.09	0.1	0.09	6692
cis-3,4-methyleneheptanoate	0.09	0.08	0.08	8583
corticosterone	0.09	0.16	0.15	8583
5,6-dihydrouridine	0.09	0.01	0.01	8583
4-cholesten-3-one	0.09	0.06	0.06	8583
X - 16964	0.09	0.01	0.01	8583
X - 23739	0.09	0.01	0.01	8583
N-acetylglucosamine/N-acetylgalactosamine	0.09	0.03	0.03	8583
ceramide (d16:1/24:1, d18:1/22:1)*	0.09	0.08	0.07	8583
O-desmethylvenlafaxine	0.09	0.01	0.01	8583
leucylglycine	0.09	0.12	0.12	8583
X - 25267	0.09	0.24	0.22	8583
X - 19438	0.09	0.07	0.07	8583
X - 25343	0.09	0.02	0.02	8583
sphingosine	0.09	0.07	0.07	8583
X - 10458	0.09	0.07	0.07	8583
3-indoleglyoxylic acid	0.09	0.04	0.04	8583
X - 17365	0.09	0.21	0.2	8583
1-stearoyl-GPI (18:0)	0.09	0.04	0.04	8583
X - 12112	0.09	0.22	0.21	8583
iminodiacetate (IDA)	0.09	0.01	0.01	8583
X - 25957	0.09	0.04	0.04	8583
sphinganine	0.09	0.06	0.06	8583
bilirubin degradation product, C17H18N2O4 (3)**	0.09	0.06	0.06	8583
X - 25468	0.09	0.02	0.02	8583
citalopram/escitalopram	0.09	0.03	0.03	8583
bilirubin (E,Z or Z,E)*	0.09	0.04	0.04	8583
ribonate	0.09	0.03	0.03	8582
venlafaxine	0.09	0.01	0.01	8583
cysteine s-sulfate	0.09	0.07	0.06	8582
X - 25519	0.09	0.04	0.04	8583
N-stearoylserine*	0.09	0.08	0.08	8583
choline	0.09	0.01	0.01	8583
bilirubin degradation product, C16H18N2O5 (1)**	0.09	0.11	0.1	8583
3-phosphoglycerate	0.09	0.07	0.07	8583
alliin	0.08	0.46	0.45	8583
X - 17690	0.08	0.61	0.59	8583
X - 23636	0.08	0.02	0.02	8583
acesulfame	0.08	0.65	0.59	8583
butyrylcarnitine (C4)	0.08	0.09	0.09	8583
4-hydroxyphenylpyruvate	0.08	0.08	0.07	8583
bilirubin degradation product, C17H20N2O5 (2)**	0.08	0.12	0.11	8583
flavin adenine dinucleotide (FAD)	0.08	0.05	0.05	8583
N,O-didesmethylvenlafaxine glucuronide	0.08	0.01	0.01	8583
5-(galactosylhydroxy)-L-lysine	0.08	0.09	0.08	8583
X - 21607	0.08	0.06	0.06	8583
bilirubin degradation product, C16H18N2O5 (2)**	0.08	0.08	0.07	8583
ectoine	0.08	0.18	0.18	8583
X - 12462	0.08	0.03	0.03	8583
arabinose	0.08	0.11	0.11	8582
5-methyluridine (ribothymidine)	0.08	0.01	0.01	8583
thymol sulfate	0.08	0.91	0.88	8583
N4-acetylcytidine	0.08	0.05	0.05	8583
metoprolol	0.08	0.03	0.02	8583
adenosine 5'-monophosphate (AMP)	0.08	0.12	0.12	8583
1-linolenoylglycerol (18:3)	0.08	0.14	0.13	8583
N2-acetyl,N6,N6-dimethyllysine	0.08	0.23	0.23	8583
hydrochlorothiazide	0.08	0.03	0.03	8583
hexanoylcarnitine (C6)	0.08	0.06	0.06	8583
decanoylcarnitine (C10)	0.07	0.09	0.09	8583
X - 25948	0.07	0.06	0.06	8583
serotonin	0.07	0.27	0.27	8583
N-acetylglucosaminylasparagine	0.07	0.03	0.03	8583
hypoxanthine	0.07	0.03	0.03	8583
histidine	0.07	0.01	0.01	8583
linoleoyl ethanolamide	0.07	0.08	0.08	8583
2'-O-methylcytidine	0.07	0.02	0.02	8583
desmethylcitalopram*	0.07	0.03	0.03	8583
bilirubin (E,E)*	0.07	0.07	0.06	8583
eugenol sulfate	0.07	0.52	0.51	8583
alpha-hydroxymetoprolol	0.07	0.04	0.04	8583
metoprolol acid metabolite*	0.07	0.05	0.06	8583
N-alpha-acetylornithine	0.07	0.06	0.06	8583
De(carboxymethoxy) cetirizine acetic acid	0.06	0.03	0.03	8583
azelate (C9-DC)	0.06	0.11	0.1	8583
losartan	0.06	0.04	0.04	8583
inosine	0.06	0.06	0.06	8583
N6-methyladenosine	0.06	0.06	0.05	8583
cetirizine	0.05	0.03	0.02	8583
