# Supplementary material for: Author Correction: An online atlas of human plasma metabolite signatures of gut microbiome composition
Source: Nat Commun. 2023 May 23;14:2971. doi: 10.1038/s41467-023-38607-1 (PMC10205746; doi:10.1038/s41467-023-38607-1)
Supplement: Supplementary file 6 — Incorrect Supplementary Data 10 [file 41467_2023_38607_MOESM6_ESM.xlsx]

## Sheet: ST10. Cases summary
Supplementary Data 10. Summary of results for uremic toxins, omeprazole, metformin and coffee metabolites
Column "Detected" is the percentage of samples that contain a measurable level of the respective metabolite.
Columns "Alpha diversity ρ" and "Alpha diversity p-value" is based on Supplementary Table 4.
Columns "Variance explained" is based on Supplementary Table 5.
Column "Species" is the number of species associated with the respective metabolite (based on Supplementary Table 6).
Column "Modules" is the number of enriched modules for the respective metabolite-species associations (based on Supplementary Table 8).
Type	Metabolite	Detected	Alpha diversity ρ	Alpha diversity p-value	Variance explained	Species	Modules
Uremic toxin	p-cresol sulfate	100	0.24	4.52e-109	0.36	1162	21
Uremic toxin	p-cresol glucuronide*	97	0.18	3.24e-62	0.3	1117	27
Uremic toxin	o-cresol sulfate	91	0.03	0.00592	0.12	451	21
Uremic toxin	3-indoxyl sulfate	100	-0.03	0.00201	0.12	608	11
Uremic toxin	hippurate	100	0.23	3.06e-103	0.35	1157	33
Uremic toxin	3-hydroxyhippurate sulfate	100	-0.12	8.47e-27	0.21	734	8
Uremic toxin	3-carboxy-4-methyl-5-propyl-2-furanpropanoate (CMPF)	100	0.14	3.05e-40	0.24	848	23
Uremic toxin	3-carboxy-4-methyl-5-pentyl-2-furanpropionate (3-CMPFP)**	100	0.13	6.37e-33	0.22	904	25
Uremic toxin	phenylacetylglutamine	100	0.23	8.27e-104	0.35	1176	18
Uremic toxin	trimethylamine N-oxide	100	0.07	1.04e-10	0.16	506	7
Drug	omeprazole	4	-0.08	2.48e-14	0.18	545	22
Drug	metformin	4	-0.09	2e-16	0.19	462	45
Coffee metabolite	1-methylurate	100	0.07	2.25e-11	0.17	519	20
Coffee metabolite	caffeine	99	0.02	0.0456	0.1	232	2
Coffee metabolite	paraxanthine	99	0.06	2.13e-08	0.15	393	13
Coffee metabolite	theobromine	100	0.04	4e-05	0.13	174	7
Coffee metabolite	theophylline	100	0.06	1.16e-07	0.15	390	7
Coffee metabolite	trigonelline (N'-methylnicotinate)	100	0.09	4.12e-17	0.19	624	18
Coffee metabolite	N-(2-furoyl)glycine	100	0.06	1.5e-07	0.15	575	26
Coffee metabolite	5-acetylamino-6-amino-3-methyluracil	100	0.06	8.75e-08	0.15	486	19
Coffee metabolite	5-acetylamino-6-formylamino-3-methyluracil	100	0.04	0.0013	0.12	323	14
Coffee metabolite	quinate	100	0.1	2.81e-19	0.19	650	30
Coffee metabolite	1,3,7-trimethylurate	91	0.05	2.16e-05	0.14	351	7
Coffee metabolite	1-methylxanthine	99	0.1	6.31e-19	0.19	596	17
